# Supplementary material for: Customizing skills for assistive robotic manipulators, an inverse reinforcement learning approach with error-related potentials
Source: Commun Biol. 2021 Dec 16;4:1406. doi: 10.1038/s42003-021-02891-8 (PMC8677775; doi:10.1038/s42003-021-02891-8)
Supplement: Supplementary file 4 — Supplementary Data [file 42003_2021_2891_MOESM4_ESM.xlsx]

## Sheet: figure3c
	Offline-Timelock
	S1	S2	S3	S4	S5	S6	S7	S8	S9	S10	S11	S12	S13	Total
fold1	0.608696	0.897436	0.897436	0.8	0.825	0.871795	0.847826	0.825	0.842105	0.923077	0.897436	0.710526	0.789474
fold2	0.702128	0.975	0.85	0.829268	0.829268	0.925	0.808511	0.804878	0.897436	0.925	0.975	0.666667	0.717949
fold3	0.702128	0.923077	0.95	0.756098	0.829268	0.825	0.891304	0.853659	0.846154	0.975	0.85	0.923077	0.794872
fold4	0.702128	0.897436	0.925	0.780488	0.780488	0.85	0.804348	0.804878	0.820513	0.925	0.897436	0.692308	0.894737
fold5	0.638298	0.846154	0.923077	0.780488	0.829268	0.85	0.956522	0.804878	0.897436	0.875	0.948718	0.769231	0.894737
fold6	0.638298	0.794872	0.948718	0.926829	0.878049	0.897436	0.804348	0.853659	0.794872	0.925	0.846154	0.820513	0.710526
fold7	0.553191	0.923077	0.871795	0.682927	0.853659	0.897436	0.869565	0.829268	0.820513	0.925	0.846154	0.820513	0.842105
fold8	0.695652	0.897436	0.871795	0.756098	0.975	0.897436	0.826087	0.95122	0.789474	0.974359	0.794872	0.74359	0.736842
fold9	0.673913	0.897436	0.897436	0.658537	0.85	0.923077	0.869565	0.825	0.921053	0.948718	0.897436	0.820513	0.815789
fold10	0.608696	0.846154	1	0.731707	0.825	0.871795	0.804348	0.825	0.868421	0.974359	0.923077	0.763158	0.684211
Avrg.	0.652313	0.889808	0.913526	0.770244	0.8475	0.880897	0.848242	0.837744	0.849798	0.937051	0.887628	0.773009	0.788124	0.836606
Std.	0.0514374	0.0500314	0.0450996	0.0753409	0.0513528	0.0329043	0.0498196	0.0436944	0.0452234	0.0315991	0.0541303	0.0760062	0.075154	0.0756052
	Offline-Continuous
	S1	S2	S3	S4	S5	S6	S7	S8	S9	S10	S11	S12	S13	Total
fold1	0.630435	0.666667	0.769231	0.7	0.525	0.692308	0.804348	0.65	0.815789	0.846154	0.794872	0.605263	0.631579
fold2	0.680851	0.725	0.7	0.756098	0.756098	0.75	0.680851	0.829268	0.871795	0.85	0.85	0.589744	0.564103
fold3	0.617021	0.74359	0.875	0.487805	0.634146	0.725	0.782609	0.804878	0.717949	0.85	0.7	0.692308	0.538462
fold4	0.574468	0.74359	0.85	0.731707	0.585366	0.7	0.76087	0.682927	0.820513	0.85	0.692308	0.666667	0.657895
fold5	0.468085	0.641026	0.692308	0.560976	0.756098	0.575	0.695652	0.804878	0.846154	0.825	0.769231	0.615385	0.5
fold6	0.659574	0.794872	0.794872	0.707317	0.658537	0.769231	0.717391	0.804878	0.820513	0.75	0.615385	0.666667	0.447368
fold7	0.659574	0.871795	0.692308	0.487805	0.585366	0.641026	0.76087	0.707317	0.820513	0.875	0.820513	0.717949	0.421053
fold8	0.717391	0.794872	0.641026	0.609756	0.55	0.564103	0.804348	0.731707	0.763158	0.923077	0.717949	0.641026	0.526316
fold9	0.5	0.871795	0.769231	0.609756	0.7	0.769231	0.804348	0.825	0.842105	0.923077	0.692308	0.692308	0.526316
fold10	0.652174	0.641026	0.923077	0.634146	0.775	0.717949	0.76087	0.775	0.868421	0.846154	0.897436	0.605263	0.447368
Avrg.	0.615957	0.749423	0.770705	0.628537	0.652561	0.690385	0.757216	0.761585	0.818691	0.853846	0.755	0.649258	0.526046	0.709939
Std.	0.0794851	0.0850451	0.0913351	0.0961143	0.0912123	0.0743406	0.0454078	0.064015	0.0469596	0.0492298	0.0863765	0.0442961	0.0776074	0.0919026
	Online-Timelock
	S1	S2	S3	S4	S5	S6	S7	S8	S9	S10	S11	S12	S13	Total
Avrg.	0.525	0.95	0.844444	0.7625	0.8375	0.8625	0.8625	0.875	0.810345	0.965517	0.802721	0.836066	0.798319	0.82557
Std.														0.106718
	Online-Continuous
	S1	S2	S3	S4	S5	S6	S7	S8	S9	S10	S11	S12	S13	Total
Avrg.	0.625	0.8	0.633333	0.6	0.6125	0.625	0.75	0.85	0.758621	0.958621	0.768707	0.622951	0.495798	0.700041
Std.														0.12617

## Sheet: figure3d
	S1	S2	S3	S4	S5	S6	S7	S8	S9	S10	S11	S12	S13
	3.68555	0.511719	0.568359	0.503906	0.541016	1.61133	1.69922	0.460938	0.0234375	0.0214844	0.498047	2.22266	1.36719
	0.638672	0.482422	0.675781	0.960938	2.43555	2.99219	0.482422	0.513672	1.47461	0.496094	0.529297	0.648438	0.763672
	-0.171875	0.466797	0.652344	1.42773	0.652344	0.169922	0.494141	0.507812	1.51758	0.507812	0.794922	1.80273	0.552734
	2.29688	1.45508	0.746094	1.66602	0.958984	1.32227	0.488281	0.505859	0.523438	0.429688	0.496094	0.509766	1.44531
	-0.183594	2.24805	0.585938	2.27148	0.742188	0.253906	0.498047	2.50195	1.62891	0.441406	0.498047	2.48242	1.33008
	2.01562	0.443359	0.451172	0.462891	0.732422	0.511719	1.8418	0.400391	0.585938	0.460938	0.417969	0.707031	1.86328
	0.462891	0.482422	2.01172	2.04883	2.44727	1.59961	0.439453	0.458984	0.753906	0.466797	0.40625	2.74609	0.529297
	0.294922	2.04297	1.35547	1.0918	0.652344	0.464844	0.496094	0.482422	0.667969	0.505859	0.449219	1.81055	0.496094
	1.40039	0.119141	0.527344	0.478516	0.449219	1.49609	0.462891	0.494141	0.523438	0.492188	1.10547	0.617188	0.527344
	0.759766	1.86523	0.494141	0.478516	0.591797	0.515625	0.548828	0.488281	1.92188	0.443359	0.517578	2.37305	0.0078125
	1.4082	0.556641	0.0878906	-0.0195312	0.683594	0.572266	0.466797	0.505859	0.486328	0.474609	0.433594	0.525391	0.544922
	1.70898	0.603516	0.558594	0.109375	0.357422	0.541016	0.507812	0.382812	0.550781	0.482422	0.501953	0.5625	2.4082
	2.25977	-0.0761719	1.71289	0.537109	0.644531	0.730469	0.365234	0.492188	0.585938	0.392578	0.443359	0.6875	0.544922
	0.162109	0.517578	0.462891	0.480469	2.36328	0.640625	0.478516	0.503906	0.597656	0.460938	0.431641	0.730469	0.560547
	2.59375	1.49805	0.441406	2.69531	0.759766	0.714844	0.662109	0.492188	0.664062	0.515625	0.515625	2.16992	2.12305
	2.97266	0.511719	0.542969	0.574219	0.203125	0.482422	0.580078	0.486328	0.189453	0.460938	0.416016	1.0293	1.33008
	0.117188	-0.0527344	0.482422	0.583984	0.716797	0.654297	0.492188	0.476562	0.628906	0.470703	0.441406	0.634766	0.455078
	1.3125	0.445312	0.400391	0.476562	0.826172	0.619141	0.466797	0.476562	-0.578125	0.478516	0.496094	0.498047	0.119141
	1.41992	0.466797	0.445312	-0.0214844	1.40234	0.605469	0.507812	0.505859	1.35547	0.496094	0.544922	0.607422	0.181641
	0.373047	0.511719	0.492188	1.10156	0.5625	0.509766	0.726562	0.541016	0.701172	0.449219	0.53125	0.652344	1.18945
	-0.560547	0.0234375	0.529297	0.529297	0.263672	0.529297	0.587891	2.58984	1.20312	0.457031	0.605469	-0.298828	0.308594
	0.849609	0.476562	0.492188	0.527344	1.63672	0.525391	0.638672	1.3457	0.648438	0.492188	0.708984	0.494141	2.23047
	-0.207031	0.515625	0.486328	1.41211	1.94531	0.490234	0.5625	0.492188	0.75	0.507812	0.591797	2.01758	1.93945
	2.7168	1.35352	0.544922	0.796875	0.542969	1.29102	1.0918	0.529297	0.470703	0.525391	0.636719	0.494141	0.677734
	0.771484	1.99219	0.00585938	0.488281	0.515625	0.587891	0.603516	1.40234	0.652344	0.490234	2.45312	2.13281	0.923828
	1.40039	1.5332	0.59375	0.0234375	0.5625	0.560547	0.667969	0.488281	0.708984	0.474609	0.744141	0.484375	0.558594
	-0.00585938	0.605469	0.539062	0.494141	0.515625	0.59375	1.51172	0.548828	0.203125	0.521484	0.523438	0.46875	1.93555
	-0.246094	0.496094	0.570312	0.447266	1.51562	2.60742	0.429688	0.474609	0.707031	0.550781	0.658203	1.12305	2.45117
	0.566406	1.3125	0.558594	1.99609	1.49805	1.69336	0.886719	0.462891	0.494141	0.492188	0.558594	-0.15625	0.638672
	1.3418	0.509766	1.44727	0.337891	0.550781	1.57617	0.511719	0.462891	0.550781	1.02539	0.671875	0.513672	0.603516
	0.65625	0.443359	0.568359	1.86719	0.472656	1.98047	0.451172	0.431641	-0.0566406	0.550781	0.591797	1.04102	2.27539
	1.55664	1.70312	-0.46875	0.558594	0.494141	0.234375	0.652344	0.492188	0.503906	0.435547	0.587891	0.517578	0.115234
	2.2168	0.5625	1.21484	0.617188	0.572266	0.564453	0.548828	0.509766	0.507812	0.476562	0.541016	2.16797	0.621094
	1.50391	0.507812	0.558594	0.792969	0.193359	0.576172	0.679688	0.498047	0.529297	0.492188	1.48633	0.130859	0.636719
	0.685547	2.55859	0.560547	0.150391	0.591797	1.6875	0.605469	2.60742	0.00865936	0.478516	0.474609	0.558594	0.560547
	1.47656	1	0.523438	2.74219	0.390625	0.566406	0.714844	0.505859		0.46875	0.529297	0.525391	1.91992
	1.38672	1.60938	0.580078	0.310547	0.59375	1.9668	0.505859	0.484375		0.492188	0.558594	0.554688	2.38086
	1.25977	0.558594	0.449219	0.695312	0.472656	0.554688	0.542969	0.474609		0.529297	0.53125	0.521484	0.529297
	-0.857422	0.5	0.527344	0.552734	1.30859	0.548828	0.498047	0.478516		0.470703	0.523438	0.496094	0.607422
	1.70508	0.511719	0.433594	0.574219	0.195312	0.509766	0.496094	-0.451172		0.527344	0.492188	0.675781	2.28906
	0.628906	0.570312	0.449219	0.197266	1.98047	0.511719	0.720703	0.490234		0.470703	1.21875	0.494141	0.599609
	0.574219	0.691406	0.460938	0.541016	0.519531	1.05859	0.560547	0.507812		0.564453	0.5	1.9043	0.964844
	-0.279297	2.10352	0.482422	1.48242	0.619141	0.525391	0.546875	0.494141		1.07422	0.480469	1.15234	0.771484
	1.99805		0.560547	0.755859	1.60156	0.398438	0.449219	1.80469		0.517578	1.0957	1.16992	0.638672
	3.73633		0.552734	1.76367	2.67969	0.556641	1.36719	-0.501953		0.529297	0.498047	1.88281	0.822266
	0.693359		0.587891	0.466797	2.31055	0.00112534	0.574219	0.382812		0.451172	0.435547	1.35156	2.74414
	1.20508		0.519531	0.726562	2.43359	0.00328445	0.542969	0.597656		0.449219	2.34375	0.460938	0.824219
	0.517578		0.638672	0.699219	0.646484	0.000999451	0.566406	0.701172		0.449219	1.58984	0.685547	1.83203
	1.2207		1.47266	0.632812	0.5	0.00365448	0.630859	0.634766		0.445312	0.449219	0.642578	2.48633
	0.0078125		1.41406	1.21484	0.574219		0.570312	0.570312		0.462891	2.38867	1.85352	2.6582
	0.519531		0.742188	0.652344	-0.000545502		0.503906	1.75391		0.458984	0.386719	0.685547	0.509766
	1.66016		0.53125	0.558594			0.371094	0.626953		0.546875	0.429688	0.662109	2.01953
	1.31641		0.660156	2.36719			1.22852	0.4375		0.451172	1.79102	1.24414	0.339844
	0.582031		0.599609	0.646484			0.435547	1.13867		0.451172	0.439453	0.632812	2.45898
	0.541016		0.669922	2.49219			-0.492188	0.628906		0.53125	0.507812	0.806641	0.697266
	2.42188		0.445312	0.587891			2.72656	0.447266		0.478516	0.626953	1.58398	2.21289
	-0.769531		2.46484	1.57617			0.498047	0.992188		0.472656	0.617188	1.81641	1.31836
	1.11133		0.492188	2.15039			0.578125	-0.078125		0.419922	0.675781	0.541016	0.544922
	1.50391		1.20703	0.712891			0.638672	0.460938		0.478516	0.537109	2.9043	0.476562
	-0.636719		0.568359	1.94531			0.554688	2.51367		0.470703	0.572266	0.570312	2.44336
	0.628906		0.494141	2.25781			0.494141	0.96875		0.445312	0.609375	1.24609	2.31055
	0.402344		0.00102997	1.16016			0.271484	0.490234		0.472656	0.589844	1.71289	2.92383
	-0.240234		0.0010643	0.539062			0.515625	0.539062		0.466797	2.50977	0.527344	0.537109
	2.04297		0.00109863	0.294922			0.525391	0.404297		0.46875	0.568359	1.10352	2.91992
	1.36523		0.00520706	2.51172			0.501953	1.21289		0.498047	0.603516	1.33789	0.636719
	2.52344		0.00366592	0.455078			0.548828	0.554688		0.476562	0.560547	0.433594	2.53711
	0.0859375		-5.34058e-05	1.29102			0.482422	0.000976562		0.412109	0.539062	0.472656	0.0429688
	0.1875		0.000965118	0.0117188			0.638672	0.000904083		0.460938	2.26367	0.03125	2.08789
	0.65625			1.13086			0.521484	0.000839233		0.474609	0.470703	0.921875	0.382812
	-0.748047			0.568359			1.11523	0.000999451		0.447266	0.541016	0.214844	0.835938
	0.697266			1.77148			0.414062	0.00102234		0.476562	0.556641	0.421875	0.513672
	1.62891			1.94531			0.464844	0.0010376		0.484375	1.61328	-0.388672	2.04492
	-1.00195			0.00403214			0.998047			0.496094	1.43555	2.76172	0.449219
	0.826172			0.00198746			0.667969			0.501953	0.484375	0.425781	0.449219
	-0.697266			0.000564575			0.576172			0.427734	0.488281	0.318359	0.447266
	0.691406			0.00102615			0.630859			0.478516	0.53125	0.544922	0.529297
	2.96484			0.00336075			0.640625			0.539062	0.509766	0.451172	1.19727
	0.232422			0.00363922			0.558594			1.04883	0.505859	1.88086	0.539062
	0.617188			0.00468826			0.691406			0.453125	0.509766	1.19922	0.560547
	0.507812			0.000930786			0.494141			0.462891	0.480469	0.589844	0.00101852
	0.480469						0.525391				0.482422	2.15625	0.00960159
	0.613281						0.000904083				0.515625	-0.0761719	0.00298691
	1.74414						0.00325012				0.472656	0.318359	0.00101852
	1.34766										0.496094	1.46289	0.000347137
	2.7168										0.466797	0.494141	0.00519943
	1.28906										0.466797	1.93945	0.00260162
	1.89844										0.439453	0.353516	0.00177002
	2.18164										0.4375	0.525391	0.00109482
	0.0917969										0.416016	-0.111328	0.00104141
	1.42969										0.00572586	0.00101089	0.000831604
	0.351562										0.00127792	0.00294495	0.000217438
	0.00338364										0.00236893	0.00127792	0.00661469
	0.00309753										0.00104141	0.00134277	-0.00245285
	-0.00391388										0.00115585	0.00104141	0.00136948
	0.000774384										0.00152206	-0.000999451	-0.00683212
	0.00122833											0.000923157	0.001091
	0.00122833												0.00106049
	0.00350952												-6.86646e-05
	0.00456238
														Avrg.	Std.
Median.	0.685547	0.517578	0.535156	0.579102	0.619141	0.564453	0.546875	0.492188	0.585938	0.475586	0.517578	0.612305	0.580078	0.562425	0.0573676
Avrg.	0.907337	0.866007	0.594659	0.874374	0.929792	0.810453	0.62345	0.628959	0.648127	0.494653	0.6642	0.883359	0.937552	0.758686	0.152583

## Sheet: figure3f
	S1	S2	S3	S4	S5	S6	S7	S8	S9	S10	S11	S12	S13	Median.	Avrg.	Std.
0~10	0.12766	0.153846	0.282051	0.341463	0.219512	0.230769	0.391304	0.317073	0.0769231	0.35	0.461538	0.153846	0.184211	0.230769	0.253092	0.114573
10~20	0.326087	0.179487	0.125	0.195122	0.2	0.25	0.5	0.3	0.157895	0.307692	0.384615	0.358974	0.184211	0.25	0.266853	0.107758
21~30	0.468085	0.179487	0.25641	0.243902	0.243902	0.230769	0.434783	0.390244	0.0512821	0.175	0.325	0.342105	0.179487	0.243902	0.270804	0.117402
31~40	0.23913	0.153846	0.25641	0.292683	0.175	0.2	0.391304	0.219512	0.131579	0.333333	0.358974	0.435897	0.184211	0.23913	0.259375	0.0961054
41~50	0.340426	0.275	0.25	0.341463	0.195122	0.179487	0.234043	0.243902	0.205128	0.225	0.410256	0.461538	0.394737	0.25	0.288931	0.0911764
51~60	0.553191	0.179487	0.205128	0.175	0.121951	0.102564	0.217391	0.2	0.205128	0.3	0.333333	0.307692	0.394737	0.205128	0.253508	0.123088
61~70	0.478261	0.179487	0.205128	0.365854	0.225	0.175	0.282609	0.195122	0.263158	0.358974	0.307692	0.410256	0.342105	0.282609	0.291434	0.0957686
71~80	0.510638	0.25641	0.179487	0.195122	0.170732	0.179487	0.326087	0.170732	0.128205	0.325	0.25	0.578947	0.307692	0.25	0.275272	0.136313
81~90	0.23913	0.230769	0.3	0.195122	0.25	0.175	0.326087	0.4	0.236842	0.230769	0.205128	0.384615	0.394737	0.23913	0.274477	0.0783963
91~100	0.234043	0.128205	0.179487	0.317073	0.243902	0.102564	0.391304	0.170732	0.384615	0.225	0.25641	0.435897	0.342105	0.243902	0.262411	0.105044

## Sheet: figure4c
	1st series of experiments								2nd series of experiments
	before IRL		after IRL		before IRL		after IRL		before IRL		after IRL
subjects	corrections	number of trials	corrections	number of trials	corections	number of trials	corrections	number of trials	corrections	number of trials	corrections	number of trials
1	2	10	0	10	3	6	1	14
2	2	10	0	10	1	6	0	14
3	7	20	0	20	2	12	1	28
4	10	20	1	20	1	12	0	28
5	4	20	0	20	2	12	1	28
6	5	20	1	20	3	12	1	28
7	10	20	0	20	4	12	0	28
8	4	20	2	20	4	12	0	28
9									7	18	1	40
10									1	68	1	80
11									6	26	7	80
12									17	46	7	80
13									11	40	9	80

## Sheet: figure5d
subjects	Learned parameters Vs. Erroneous parameters in calibration	Learned parameters Vs. Accepted parametes in calibration
1	6.467	0.913
2	6.677	0.5322
3	7.099	0.8271
4	3.672	0.5592
5	4.391	0.36
6	3.474	0.1577
7	4.755	0.8435
8	4.206	0.7655
average	5.093	0.6197
standard deviation	0.508	0.0938
